# Supplementary material for: In Vitro Evaluation of Rosemary Essential Oil: GC-MS Profiling, Antibacterial Synergy, and Biofilm Inhibition
Source: Pharmaceuticals (Basel). 2024 Dec 8;17(12):1653. doi: 10.3390/ph17121653 (PMC11728608; doi:10.3390/ph17121653)
Supplement: Supplementary file 1 [file pharmaceuticals-17-01653-s001.zip]

Archive with 1 entries (1 files):
- pharmaceuticals-3249136-supplementary.pdf
